# Supplementary material for: Compartmentalized Replication of SARS-Cov-2 in Upper vs. Lower Respiratory Tract Assessed by Whole Genome Quasispecies Analysis
Source: Microorganisms. 2020 Aug 26;8(9):1302. doi: 10.3390/microorganisms8091302 (PMC7563410; doi:10.3390/microorganisms8091302)
Supplement: Supplementary file 1 [file microorganisms-08-01302-s001.zip]

Archive with 3 entries (3 files):
- sup mat/Supplementary Table 1.xlsx
- sup mat/Supplementary table 2.xls
- sup mat/Supplementary Table 3.xlsx
