# Supplementary material for: Compartmentalized Replication of SARS-Cov-2 in Upper vs. Lower Respiratory Tract Assessed by Whole Genome Quasispecies Analysis
Source: Microorganisms. 2020 Aug 26;8(9):1302. doi: 10.3390/microorganisms8091302 (PMC7563410; doi:10.3390/microorganisms8091302)
Supplement: Supplementary file 1 [file microorganisms-08-01302-s001.zip › sup mat/Supplementary Table 1.xlsx]

## Sheet: Foglio1
	Sample	Min Coverage	Max Coverage	Mean Coverage
Pt 1	BAL T1	80	131080	27189.7
	BAL T2	2	91139	5059.5
	NPS	39	57653	14415.7
Pt 2	BAL	8	30241	5227.29
	NPS	80	131080	27189.7
Pt 3	BAL	1	89024	16767.1
	NPS	2	46701	4062.57
Pt 4	BAL	55	102275	11927.6
	NPS	1	221504	5330.72
Pt 5	BAL	14	21068	4153.45
	NPS	514	76550	15507.6
Pt 6	BAL	39	65111	8101.29
	NPS	48	28736	3691.45
