# Supplementary material for: Compartmentalized Replication of SARS-Cov-2 in Upper vs. Lower Respiratory Tract Assessed by Whole Genome Quasispecies Analysis
Source: Microorganisms. 2020 Aug 26;8(9):1302. doi: 10.3390/microorganisms8091302 (PMC7563410; doi:10.3390/microorganisms8091302)
Supplement: Supplementary file 1 [file microorganisms-08-01302-s001.zip › sup mat/Supplementary table 2.xls]

## Sheet: Diversity
		Spike:				Envelope:				Membrane:				Nucleocapside
			BAL	NPS			BAL	NPS			BAL	NPS			BAL	NPS
		Patent 1	0.000220598	0.000450404		Patent 1	0.000428172	0.000564285		Patent 1	0.00056646	0.000325145		Patent 1	0.000189093	0.000359603
		Patient 2	0.000513861	0.000142746		Patient 2	0.000643642	0.000260137		Patient 2	0.000208417	0.000131494		Patient 2	0.000278871	0.000123337
		Patient 3	0.000551536	0.000180005		Patient 3	0.000523577	0.000155967		Patient 3	0.000388292	0.000396961		Patient 3	0.000323966	0.000262572
		Patient 4	0.000124471	0.000111511		Patient 4	2.71073e-05	5.14076e-05		Patient 4	2.84906e-05	3.72266e-05		Patient 4	9.93842e-05	0.0005223
		Patient 5	0.000107617	0.000214556		Patient 5	0.000347288	0.000462283		Patient 5	3.46231e-05	9.91973e-06		Patient 5	2.83341e-05	5.18837e-05
		Patient 6	9.76079e-05	0.000108971		Patient 6	0.000324634	0.000492163		Patient 6	1.87142e-05	0.00014649		Patient 6	2.71237e-05	3.04052e-05
		median:	0.000172534	0.000161375		median:	0.00038773	0.00036121		median:	0.00012152	0.000138992		median:	0.000144239	0.000192955
		Orf1a:				Orf1b:				Orf3a:				Orf6
			BAL	NPS			BAL	NPS			BAL	NPS			BAL	NPS
		Patent 1	0.00030934	0.00041944		Patent 1	0.000232741	0.000407568		Patent 1	0.000191402	0.000383083		Patent 1	0.000131118	0.000133079
		Patient 2	0.000397883	0.0001335		Patient 2	0.000420928	0.000120124		Patient 2	0.000414357	6.95033e-05		Patient 2	0.000221873	0.000136668
		Patient 3	0.00044696	0.000124181		Patient 3	0.000467429	0.000174547		Patient 3	0.000257012	0.000135539		Patient 3	0.000139452	7.19363e-05
		Patient 4	6.53135e-05	7.49973e-05		Patient 4	9.14672e-05	0.000143218		Patient 4	1.41844e-05	7.14496e-06		Patient 4	0	4.33182e-05
		Patient 5	6.60277e-05	4.11679e-05		Patient 5	8.27419e-05	7.83092e-05		Patient 5	7.08833e-05	3.5345e-05		Patient 5	0.000225912	6.05839e-05
		Patient 6	4.95153e-05	7.24652e-05		Patient 6	8.82903e-05	0.000132769		Patient 6	3.10593e-05	4.68245e-05		Patient 6	0.000197335	0
		median:	0.000187684	9.95894e-05		median:	0.000162104	0.000137993		median:	0.000131143	5.81639e-05		median	0.000168393	6.62601e-05
		Orf7a				Orf7b				Orf8				Orf10
			BAL	NPS			BAL	NPS			BAL	NPS			BAL	NPS
		Patent 1	0.000252753	0.000197184		Patent 1	0.000108673	0.000325955		Patent 1	0.000152075	0.000336409		Patent 1	0.000156334	0.000228873
		Patient 2	0.00046221	0.000180054		Patient 2	0.00022093	2.27622e-05		Patient 2	0.00031358	9.97185e-05		Patient 2	0.000704002	2.74583e-05
		Patient 3	0.000627199	0.0004227		Patient 3	0.000382537	0		Patient 3	0.000362941	9.11382e-05		Patient 3	0.000623682	0.000116925
		Patient 4	0.000204699	0		Patient 4	0	0		Patient 4	8.58513e-06	1.32297e-05		Patient 4	0	0
		Patient 5	3.0065e-05	5.29066e-05		Patient 5	0	0		Patient 5	0	8.31129e-06		Patient 5	0.000264356	0.000311746
		Patient 6	1.86683e-05	6.54785e-05		Patient 6	3.46689e-05	0.000122472		Patient 6	1.05657e-05	8.37409e-05		Patient 6	0	2.7571e-05
		median:	0.000228726	0.000122766		median	7.16709e-05	1.13811e-05		median	8.13201e-05	8.74395e-05		median	0.000210345	7.22481e-05
		Total:
				BAL	NPS
		Patent 1		0.000277322	0.000418368
		Patient 2		0.000426137	0.000138656
		Patient 3		0.000451311	0.000179608
		Patient 4		8.72796e-05	0.000108509
		Patient 5		8.57928e-05	7.95205e-05
		Patient 6		0.000107216	7.05568e-05
		median:		0.000192269	0.000123582
			INMI1 BAL1	INMI1 BAL2
		Orf1a:	0.00030934	0.000151211
		Orf1b:	0.000232741	9.15265e-05
		Orf3a:	0.000191402	5.95997e-05
		ORF6	0.000131118	3.37427e-05
		Orf7a	0.000252753	5.25296e-05
		ORF7b	0.000108673	2.34233e-05
		ORF8	0.000152075	0
		ORF10	0.000156334	7.2684e-05
			INMI1 BAL1	INMI1 BAL2
		Spike:	0.000220598	0.00016511
		Envelope:	0.000428172	0.000545088
		Membrane:	0.00056646	0.000575184
		Nucleocapside	0.000189093	0.000422385
			INMI1 BAL1	INMI1 BAL2
		Total:	0.000277322	0.000169851
