# Supplementary material for: Compartmentalized Replication of SARS-Cov-2 in Upper vs. Lower Respiratory Tract Assessed by Whole Genome Quasispecies Analysis
Source: Microorganisms. 2020 Aug 26;8(9):1302. doi: 10.3390/microorganisms8091302 (PMC7563410; doi:10.3390/microorganisms8091302)
Supplement: Supplementary file 1 [file microorganisms-08-01302-s001.zip › sup mat/Supplementary Table 3.xlsx]

## Sheet: Whole Genome
						Pt1BT1	Pt1BT2	Pt1N	Pt2B	Pt2N	Pt3B	Pt3N	Pt4B	Pt4N	Pt5B	Pt5N	Pt6B	Pt6N
						INMI1-B1	INMI1-B2	INMI1-N	INMI2-B	INMI2-N	INMI5-B	INMI5-N	INMI11-B	INMI11-N	PV-5314-B	PV-5314-N	LO-13075-B	LO-13075-N
Genome region	POS	REF	ALT	Phred-like score
UTR (nt pos 1 to 265)	56	G	A	154.582	.				0.0250125
	71	C	T	54.7618	.					0.01775
	80	A	G	34.3889	.				0.0156053
	108	T	C	75.1872	.						0.0195098
	161	A	G	52.4716	.						0.0175088
	187	A	G	5045.23	.			0.0162581
	217	C	T	78.19	.						0.01975
	238	T	C	33.4477	.			0.0155039
	241	C	T	79413	.						0.988978	1	0.996988	0.998763	0.997243	0.999019	0.997886	1
	257	A	G	175.234	.				0.02625
Orf1ab (nt pos 266 to 21555)	294	A	G	31.4131	p.Glu10Gly				0.0152576
	297	A	G	428.119	p.Lys11Arg						0.037997
	312	T	C	45.7997	p.Leu16Pro									0.0704225
	389	G	T	511.581	p.Ala42Ser						0.0417604
	413	A	G	211.422	p.Thr50Ala						0.02825
	487	G	A	779.355	p.Ser74Ser						0.0515258
	499	T	C	115.512	p.Thr78Thr				0.0225
	712	T	C	30.1758	p.Leu149Leu						0.0159536
	750	A	G	137.371	p.Asn162Ser							0.0358423
	823	C	T	50.0563	p.Val186Val								0.0208333
	1044	C	T	721.853	p.Ala260Val						0.0495495
	1045	A	G	853.643	p.Ala260Ala						0.054027
	1141	G	A	1850.43	p.Lys292Lys						0.0846682
	1342	C	T	845.916	p.Tyr359Tyr				0.0537634
	1407	A	G	84.5687	p.Glu381Gly						0.0202551
	1460	A	G	130.95	p.Lys399Glu						0.0235412
	1484	G	A	62.6164	p.Gly407Arg				0.0184437
	1543	T	C	40.1218	p.Arg426Arg			0.0162541
	1574	G	A	31.3623	p.Gly437Ser			0.01525
	1589	G	A	1644.34	p.Gly442Ser			0.0775
	1615	T	C	49.8379	p.Leu450Leu						0.01725
	1638	A	G	290.434	p.Lys458Arg						0.03225
	1655	G	A	530.738	p.Val464Ile				0.0425
	1692	T	A	176.598	p.Ile476Asn				0.0301418
	1739	A	T	610.014	p.Lys492*						0.0347761
	1830	A	G	82.4057	p.Asn522Ser						0.0202551
	1865	T	C	30.6588	p.Tyr534His						0.0152576
	1929	C	T	2285.18	p.Ala555Val						0.094782
	2031	A	C	617.869	p.Asp589Ala				0.0458302
	2042	A	G	2740.23	p.Asn593Asp						0.105
	2269	A	T	48924.4	p.Ala668Ala	0.54418	0.101796	0.541813
	2271	A	G	30.5402	p.Lys669Arg			0.0152538
	2326	T	C	163.212	p.Ala687Ala				0.0255383
	2330	T	C	71.964	p.Cys689Arg				0.01925
	2367	A	G	492.653	p.Lys701Arg						0.0410103
	2386	A	G	35.6015	p.Glu707Glu			0.01575
	2418	G	A	115.487	p.Arg718Lys					0.0361233
	2554	A	G	650.967	p.Leu763Leu						0.047
	2563	A	G	36.0764	p.Leu766Leu						0.0157539
	2573	A	T	292.691	p.Thr770Ser							0.0693302
	2713	A	G	25721.5	p.Lys816Lys			0.02125
	2719	T	C	99.9471	p.Gly818Gly				0.0213836
	2752	T	G	94.4506	p.Thr829Thr					0.0210053
	2857	C	T	255.589	p.Leu864Leu					0.0482759
	2862	C	T	78.2409	p.Thr866Ile			0.01975
	2910	C	T	102.314	p.Thr882Ile			0.0220197
	2919	C	T	216.129	p.Pro885Leu				0.0285
	2941	A	T	138.839	p.Pro892Pro				0.0240481	0.0230115
	3022	T	C	311.7	p.His919His				0.0332583
	3037	C	T	79857.9	p.Phe924Phe						0.998749	1	0.997889	0.998743	1	1	0.998267	1
	3063	A	G	2494.4	p.Glu933Gly				0.136307
	3081	A	G	372.823	p.Glu939Gly						0.036027
	3116	A	G	35.6099	p.Thr951Ala			0.01575
	3161	T	C	30.519	p.Ser966Pro					0.0155396
	3190	A	G	175.609	p.Gln975Gln			0.0262566
	3262	A	G	47.6622	p.Thr999Thr			0.0170469
	3351	G	T	37.9082	p.Ser1029Ile				0.016012
	3449	A	G	146.303	p.Asn1062Asp						0.0245
	3531	A	G	108.404	p.Asp1089Gly				0.022011
	3571	T	C	178.385	p.Ser1102Ser				0.0457875
	3593	C	T	1823.21	p.Leu1110Phe			0.0915871
	3769	T	C	49.8252	p.Thr1168Thr			0.01725
	3770	G	T	468.818	p.Val1169Phe						0.0402903
	3834	T	C	120.135	p.Phe1190Ser					0.0380079
	3917	A	G	312.073	p.Ser1218Gly				0.0332916
	3923	C	A	480.129	p.Pro1220Thr			0.0405101
	3934	A	G	49.8591	p.Glu1223Glu						0.0172543
	3990	C	T	156.155	p.Thr1242Ile				0.0311665
	4086	T	C	230.363	p.Ile1274Thr			0.02925
	4100	T	C	41.7333	p.Leu1279Leu				0.016954
	4177	A	G	33.6427	p.Lys1304Lys				0.0135581
	4204	A	G	81.3454	p.Leu1313Leu						0.02
	4235	A	G	42.4288	p.Asn1324Asp			0.0165
	4255	G	T	39735.8	p.Pro1330Pro								0.996599	0.998509
	4286	G	A	49.8209	p.Glu1341Lys				0.01725
	4331	C	T	158.568	p.Leu1356Leu						0.02525
	4399	G	C	42.7649	p.Met1378Ile													0.0316456
	4430	A	G	216.078	p.Met1389Val						0.0285
	4489	T	C	163.03	p.Gly1408Gly						0.0255255
	4543	C	T	102.119	p.Thr1426Thr	0.0145
	4562	T	C	166.966	p.Ser1433Pro						0.02575
	4608	T	C	224.546	p.Met1448Thr							0.0528801
	4659	A	G	1297.55	p.Tyr1465Cys			0.0677669
	4661	A	G	651.085	p.Met1466Val				0.0470118
	4687	A	G	91.1594	p.Thr1474Thr			0.0207604
	4826	A	T	190.615	p.Thr1521Ser			0.0271698
	4858	T	C	1841.26	p.Gly1531Gly						0.0827707
	4935	A	G	108.247	p.Lys1557Arg				0.022
	4954	A	G	91.0661	p.Arg1563Arg				0.02075
	4961	A	G	52.4377	p.Arg1566Gly					0.0175044
	4976	T	C	98.3948	p.Phe1571Leu						0.0213086
	4994	A	C	52.4716	p.Ile1577Leu						0.0175088
	5059	T	C	378.684	p.Tyr1598Tyr						0.0362772
	5077	T	C	81.9816	p.Val1604Val				0.0200753
	5078	A	G	33.4477	p.Thr1605Ala						0.0155
	5114	A	G	40.266	p.Thr1617Ala				0.0131214
	5159	T	C	582.731	p.Phe1632Leu				0.0861775
	5182	T	C	33.4477	p.Asp1639Asp						0.0155
	5228	A	G	213.873	p.Lys1655Glu			0.0146613
	5262	C	T	205.654	p.Ser1666Phe				0.0305704
	5276	G	A	14716.6	p.Asp1671Asn			0.318
	5291	C	G	128.244	p.Leu1676Val					0.0296117
	5298	C	T	64.1687	p.Thr1678Ile					0.0226358
	5330	A	G	146.375	p.Lys1689Glu			0.01525	0.0245061
	5379	G	A	69.08	p.Gly1705Asp			0.019
	5412	C	T	38.5326	p.Ala1716Val													0.0506329
	5548	C	A	65.0254	p.Thr1761Thr						0.0187389
	5595	A	G	158.763	p.Glu1777Gly			0.025269
	5628	C	T	623.552	p.Thr1788Met						0.046
	5648	A	C	47.4077	p.Lys1795Gln													0.0165746
	5696	C	T	165.108	p.Pro1811Ser							0.0309406
	5760	A	T	270.111	p.Gln1832Leu						0.0312735
	5789	A	G	449.732	p.Lys1842Glu						0.0391075
	5884	C	T	184.355	p.Tyr1873Tyr			0.0267567
	5944	C	T	41.3251	p.Asp1893Asp										0.0339426
	5974	C	T	2839.59	p.Asp1903Asp						0.107708
	6097	A	G	139.051	p.Leu1944Leu			0.024018
	6208	A	G	60.7588	p.Lys1981Lys						0.0182546
	6220	G	A	350.027	p.Leu1985Leu				0.0350088
	6223	A	G	81.3284	p.Leu1986Leu				0.02
	6225	A	G	33.4562	p.His1987Arg				0.0155
	6276	A	G	50.2153	p.Lys2004Arg						0.0172932
	6379	T	C	37.4417	p.Asn2038Asn							0.0280374
	6393	A	C	806.091	p.Asp2043Ala													0.11523
	6472	C	T	55.4743	p.Thr2069Thr												0.0184968
	6549	T	C	115.444	p.Leu2095Pro			0.0225
	6572	T	C	51.0127	p.Ser2103Pro			0.0170341
	6659	A	G	101.245	p.Ser2132Gly			0.0215
	6767	T	C	749.887	p.Tyr2168His			0.0505
	7084	T	C	30.2753	p.Ser2273Ser							0.0268456
	7086	C	T	35.6269	p.Thr2274Ile				0.0157539
	7179	A	G	40.1854	p.Glu2305Gly						0.0162622
	7200	C	T	38.4382	p.Ser2312Leu						0.016182
	7241	G	A	372.172	p.Glu2326Lys							0.108987
	7265	T	C	30.1991	p.Phe2334Leu							0.0255403
	7267	C	T	211.812	p.Phe2334Phe			0.0282571
	7307	C	T	230.295	p.Gln2348*						0.02925
	7377	T	C	344.636	p.Leu2371Pro						0.0347674
	7537	A	G	57.7306	p.Thr2424Thr				0.018
	7666	T	C	42.4288	p.Asp2467Asp						0.0165
	7715	A	T	167.093	p.Thr2484Ser					0.0257629
	7778	T	C	524.216	p.Phe2505Leu						0.0422923
	7822	T	C	87.758	p.Ser2519Ser						0.0205
	7921	A	G	31.3708	p.Ser2552Ser				0.0152538
	7929	A	C	133.172	p.Lys2555Thr			0.0225904
	7979	C	T	49.893	p.Leu2572Leu						0.0172586
	7993	A	T	311.589	p.Leu2576Phe							0.03325
	8042	G	A	40.1387	p.Ala2593Thr					0.0162541
	8057	T	C	592.371	p.Phe2598Leu						0.0443102
	8085	A	G	246.835	p.Glu2607Gly				0.0118388		0.0148764
	8184	G	A	216.914	p.Gly2640Glu					0.039757
	8247	C	T	55.1859	p.Ser2661Phe	0.0177544
	8264	G	A	116.598	p.Gly2667Ser					0.0256223
	8266	C	T	149.569	p.Gly2667Gly						0.02475
	8297	A	G	609.997	p.Asn2678Asp						0.0455
	8299	C	T	444.075	p.Asn2678Asn				0.0398126
	8503	T	C	63.3968	p.Thr2746Thr					0.0246996
	8540	G	A	41.1215	p.Ala2759Thr							0.0463918
	8646	A	G	60.0887	p.His2794Arg				0.01825
	8651	A	T	419.417	p.Met2796Leu						0.038019
	8836	C	T	217.678	p.Val2857Val							0.0501319
	8937	C	T	470.31	p.Ala2891Val				0.0395792
	8959	A	C	74.7122	p.Thr2898Thr						0.0195342
	8961	C	T	44.8377	p.Pro2899Leu				0.0110055	0.01675
	8976	A	G	40.1218	p.Glu2904Gly			0.0162541
	9020	T	C	70.6153	p.Cys2919Arg					0.0209937
	9091	T	C	361.236	p.Ser2942Ser			0.0355089
	9180	C	T	47.2975	p.Ser2972Phe	0.017
	9333	C	T	563.327	p.Ala3023Val	0.04375
	9371	C	T	1436.19	p.Gln3036*						0.0717859
	9433	A	G	184.338	p.Val3056Val				0.0267567
	9438	C	T	3032.52	p.Thr3058Ile	0.111778			0.028007
	9454	T	C	1350.42	p.Tyr3063Tyr						0.0690781
	9474	C	T	2393.58	p.Ala3070Val	0.0972743	0.0859375	0.0197747
	9479	G	T	47.0154	p.Gly3072Cys	0.0170128	0.03125
	9491	C	T	550.299	p.His3076Tyr	0.04325
	9493	T	C	42.4373	p.His3076His						0.0165
	9519	T	C	154.467	p.Phe3085Ser	0.0182546
	9542	T	A	42.5178	p.Cys3093Ser						0.0165124
	9566	T	C	684.743	p.Leu3101Leu							0.0629012
	9596	T	C	764.587	p.Tyr3111His	0.0510128	0.0574713
	9603	C	T	3613.26	p.Thr3113Ile	0.0415	0.0344828	0.124781
	9634	A	T	1194.8	p.Leu3123Phe	0.0678756
	9676	T	C	101.614	p.Pro3137Pro						0.0215161
	10036	C	T	986.671	p.Ile3257Ile						0.0583083
	10070	A	G	120.105	p.Met3269Val						0.0228988
	10150	T	C	79793	p.Leu3295Leu								0.91694	0.99925
	10190	T	C	75.1363	p.Ser3309Pro						0.0195049
	10202	C	T	249.753	p.Leu3313Phe				0.03025
	10319	C	T	657.888	p.Leu3352Phe						0.04725	0.02615
	10343	A	G	33.4562	p.Lys3360Glu			0.0155
	10458	C	T	1699.82	p.Thr3398Ile						0.079
	10486	A	G	37.8742	p.Ser3407Ser						0.016008
	10519	C	T	171.258	p.Asp3418Asp				0.026
	10528	T	C	68.3929	p.Ser3421Ser						0.0142096
	10542	A	T	61.5456	p.His3426Leu							0.0289389
	10553	T	C	520.602	p.Leu3430Leu			0.04225
	10560	C	T	50.9957	p.Thr3432Ile				0.0172586
	10785	A	G	44.7868	p.Gln3507Arg			0.01675
	10868	C	T	832.157	p.Leu3535Leu						0.0532633
	10873	A	G	35.6015	p.Gln3536Gln				0.01575
	10923	A	G	245.024	p.Glu3553Gly						0.030015
	10956	C	T	130.534	p.Ser3564Leu	0.0235
	10973	A	G	937.936	p.Ser3570Gly			0.0567784
	11038	T	C	248.362	p.Leu3591Leu			0.0304403
	11051	C	T	73.3847	p.Gln3596*					0.0241597
	11070	T	G	30.8852	p.Leu3602Trp		0.102041
	11083	G	T	75179.7	p.Leu3606Phe	0.9905	1	0.99	0.580279	0.899225
	11204	G	A	220.92	p.Val3647Ile							0.0775047
	11246	A	G	33.4732	p.Met3661Val			0.0155039
	11404	T	C	817.033	p.Asn3713Asn			0.053
	11411	A	G	66.1536	p.Thr3716Ala						0.01875
	11486	A	G	58.0275	p.Thr3741Ala			0.0180361
	11565	C	T	143.436	p.Pro3767Leu				0.02425
	11590	A	G	101.241	p.Thr3775Thr			0.0215
	11673	A	G	69.0842	p.Tyr3803Cys			0.019
	11736	A	G	630.355	p.Asn3824Ser				0.04625
	11807	G	A	300.045	p.Gly3848Ser			0.0325978
	11822	A	G	37.8064	p.Ile3853Val						0.016
	11829	T	C	84.5263	p.Val3855Ala			0.02025
	11841	A	G	44.6171	p.Gln3859Arg			0.01675
	11862	A	G	171.224	p.Lys3866Arg						0.026
	11910	A	G	44.9988	p.Glu3882Gly			0.016771
	11932	T	C	123.027	p.Ala3889Ala	0.0230058
	11973	A	G	31.3708	p.Asp3903Gly						0.01525
	11974	T	C	87.7156	p.Asp3903Asp				0.0205
	11979	C	T	89.6581	p.Thr3905Ile							0.0248419
	11983	A	G	749.145	p.Glu3906Glu					0.0505
	12082	A	G	115.572	p.Ala3939Ala				0.0225056
	12152	G	T	97.8435	p.Ala3963Ser				0.0212553
	12267	T	A	37.9251	p.Leu4001*						0.016012
	12364	T	C	49.7912	p.Leu4033Leu						0.0172543
	12378	G	C	778.159	p.Arg4038Thr						0.0515387
	12381	A	G	67.3369	p.Lys4039Arg							0.0227934
	12395	G	C	582.396	p.Ala4044Pro							0.0626214
	12502	A	G	80.0094	p.Thr4079Thr							0.0223714
	12503	T	C	202.286	p.Tyr4080His			0.0277569
	12577	A	G	583.151	p.Ala4104Ala						0.0445
	12584	A	G	102.212	p.Lys4107Glu						0.0216516
	12602	G	T	175.838	p.Glu4113*							0.0267016
	12677	A	G	37.6877	p.Lys4138Glu			0.016008
	12683	C	T	306.245	p.Gln4140*				0.033
	12721	G	T	57.7306	p.Met4152Ile					0.018
	12894	A	G	57.7349	p.Glu4210Gly				0.018
	13030	T	G	255.453	p.Gly4255Gly			0.0305841
	13033	T	C	81.3793	p.Asn4256Asn						0.020005
	13078	T	C	125.71	p.Ala4271Ala		0.0125			0.0215572
	13121	A	G	54.8976	p.Ser4286Gly						0.0177722
	13154	A	G	63.312	p.Met4297Val				0.0185
	13196	A	G	179.893	p.Thr4311Ala						0.0265
	13203	A	G	95.3963	p.Glu4313Gly						0.0210105
	13342	C	T	40.0878	p.Asp4359Asp	0.0162541
	13442	T	C	327.808	p.Ser4393Pro				0.034
	13494	T	C	199.088	p.Val4410Ala						0.0277708
	13536	C	T	257.508	p.Thr4424Ile													0.157143
	13579	A	G	540.592	p.Leu4438Leu							0.219231
	13600	T	C	78.4036	p.Val4445Val							0.0613027
	13615	A	G	67.9433	p.Lys4450Lys			0.0189155
	13646	A	G	419.077	p.Thr4461Ala			0.038
	13666	A	G	78.2324	p.Thr4467Thr				0.0197549
	13694	C	T	3237.56	p.Gln4477*									0.17605
	13756	A	G	37.1661	p.Glu4497Glu						0.016004
	13761	C	T	69.0969	p.Thr4499Met				0.019
	13778	A	G	1096.75	p.Ile4505Val						0.0617654
	13805	A	G	623.577	p.Thr4514Ala			0.046
	13832	T	C	188.672	p.Ter4523Glnext*?			0.027
	13949	A	G	42.4627	p.Ile4562Val						0.0165041
	13999	T	C	1129.45	p.Cys4578Cys						0.0627657
	14068	C	T	75.4587	p.Ile4601Ile					0.0233731
	14318	C	T	146.286	p.His4685Tyr				0.0245
	14408	C	T	79732.9	p.Leu4715Leu						0.998999	0.851485	0.84	0.63	0.985856	0.971	0.985816	0.961735
	14518	A	G	1229.16	p.Ter4751Ter						0.0657664
	14561	A	G	306.352	p.Met4766Val			0.0330083
	14599	C	T	52.4388	p.Ile4778Ile							0.0412979
	14604	A	G	63.312	p.Tyr4780Cys	0.0185
	14670	C	T	134.411	p.Ser4802Leu				0.02375
	14754	A	G	44.8885	p.Asn4830Ser	0.0167584
	14829	G	A	225.825	p.Cys4855Tyr						0.0290073
	14888	A	G	146.362	p.Thr4875Ala			0.0245061
	14975	C	T	630.372	p.Leu4904Leu			0.04625
	15017	C	T	838.528	p.His4918Tyr				0.0535134
	15091	A	G	189.461	p.Gln4942Gln						0.0270677
	15092	A	G	1072.13	p.Arg4943Gly						0.061
	15268	G	A	53.5234	p.Ter5001Ter					0.0187542
	15277	C	T	230.727	p.Leu5004Leu		0.0193548	0.0292573
	15399	T	G	111.933	p.Ile5045Arg				0.0222556
	15432	T	C	94.3997	p.Val5056Ala			0.021
	15435	A	G	217.622	p.Lys5057Arg						0.0193419
	15441	C	T	141.553	p.Ser5059Leu				0.02425
	15449	G	A	184.448	p.Ala5062Thr				0.02675
	15472	G	A	33.4604	p.Gln5069Gln			0.0155
	15508	G	A	1305.87	p.Met5081Ile						0.068
	15514	A	G	166.966	p.Ile5083Met							0.02575
	15551	T	C	47.4841	p.Leu5096Leu					0.0170213
	15571	G	A	142.231	p.Leu5102Leu				0.02425
	15579	C	T	200.844	p.Thr5105Ile				0.0277427
	15598	G	A	225.502	p.Met5111Ile				0.029
	15628	T	G	87.9616	p.Ser5121Arg				0.0205205
	15751	G	C	679.111	p.Met5162Ile				0.048024
	15762	T	C	826.924	p.Val5166Ala				0.05325									0.0239234
	15795	T	C	69.1139	p.Phe5177Ser			0.019
	15810	C	T	795.387	p.Thr5182Ile						0.0524326
	15824	C	T	108.336	p.Leu5187Leu			0.0220055
	15834	A	G	78.3427	p.Asn5190Ser				0.0196771
	15920	T	C	35.7202	p.Cys5219Arg						0.01575
	15958	G	T	69.0969	p.Gly5231Gly				0.0190238
	15994	G	A	162.332	p.Met5243Ile			0.0255
	16034	A	G	517.913	p.Met5257Val			0.042
	16279	A	G	175.508	p.Ter5338Ter			0.02625
	16287	T	C	543.691	p.Val5341Ala				0.043
	16297	C	T	1154.97	p.Tyr5344Tyr						0.0635636
	16456	T	C	71360.7	p.Asn5397Asn							0.011
	16566	A	G	49.9524	p.Gln5434Arg			0.0172629
	16585	G	A	42.4203	p.Met5440Ile						0.0165
	16594	T	C	441.56	p.Ile5443Ile						0.0387324
	16615	A	G	41.5891	p.Val5450Val						0.0162989
	16646	C	T	47.3908	p.Arg5461Cys				0.0170128
	16691	C	T	108.285	p.Leu5476Leu						0.022
	16739	A	G	51.8609	p.Lys5492Glu				0.0175088
	16749	A	G	162.75	p.Asn5495Ser						0.0255
	16812	A	T	291.563	p.Lys5516Met				0.032347
	16851	T	C	422.657	p.Met5529Thr				0.0378162
	17038	A	G	31.7268	p.Gln5591Gln						0.0152844
	17074	C	T	2367.28	p.His5603His													0.209476
	17275	A	C	104.74	p.Ser5670Ser							0.02175
	17375	C	T	11792.9	p.Gln5704*							0.272955
	17578	A	G	111.996	p.Lys5771Lys						0.0222611
	17739	A	G	138.584	p.His5825Arg			0.024024
	17816	G	A	139.818	p.Asp5851Asn							0.0390824
	17927	C	T	72.0827	p.Leu5888Leu				0.01925
	17957	G	T	285.32	p.Ala5898Ser						0.032008
	17962	A	G	42.4288	p.Ter5899Ter			0.0165
	18038	A	G	611.295	p.Lys5925Glu						0.0455
	18068	A	G	158.568	p.Ile5935Val						0.02525
	18103	C	A	211.413	p.His5946Gln			0.02825
	18252	C	T	914.729	p.Thr5996Ile						0.056028
	18347	C	T	115.512	p.Pro6028Ser						0.0225
	18351	T	A	259.203	p.Ile6029Asn			0.0307962
	18405	A	G	226.58	p.Gln6047Arg			0.0290073
	18478	A	G	98.7129	p.Leu6071Leu							0.0264042
	18517	A	G	499.04	p.Gly6084Gly			0.0412706
	18617	C	T	290.417	p.His6118Tyr				0.03225
	18685	T	C	102.95	p.His6140His				0.0245627
	18704	A	T	1181.68	p.Thr6147Ser				0.0807779
	18752	A	G	35.6015	p.Ile6163Val						0.01575
	18767	A	G	211.82	p.Met6168Val				0.0433311
	18788	C	T	2563.24	p.Gln6175*			0.0594243										0.0210186
	18840	A	T	378.735	p.His6192Leu				0.0362954
	18861	A	G	230.77	p.Gln6199Arg						0.029272
	18924	A	G	154.429	p.Asn6220Ser			0.025
	18980	A	G	216.176	p.Thr6239Ala				0.0285071
	18982	A	G	119.312	p.Thr6239Thr				0.0227614
	19014	A	G	207.053	p.Asn6250Ser			0.028021
	19019	C	T	838.612	p.Gln6252*			0.0535268
	19066	C	T	443.133	p.Leu6267Leu				0.039
	19070	C	T	119.202	p.Leu6269Leu			0.02275
	19359	A	G	171.377	p.Asn6365Ser						0.026013
	19381	T	A	651.111	p.Thr6372Thr				0.0470353
	19406	G	A	128.938	p.Glu6381Lys							0.0656168
	19426	A	G	35.8304	p.Ile6387Met				0.0164034
	19430	A	G	37.8149	p.Ile6389Val			0.016
	19501	G	C	236.148	p.Met6412Ile				0.0295888
	19510	T	C	244.409	p.Ser6415Ser			0.0300075
	19521	T	C	34.6009	p.Ile6419Thr					0.0156645
	19592	A	G	126.726	p.Thr6443Ala						0.02325
	19604	C	T	932.003	p.Leu6447Phe						0.0567642
	19605	T	C	198.7	p.Leu6447Pro			0.0276174
	19612	A	G	42.433	p.Gln6449Gln			0.0165
	19622	G	A	72.1166	p.Val6453Ile			0.0192548
	19652	A	G	31.4301	p.Ile6463Val			0.0152538
	19734	T	C	33.4562	p.Leu6490Ser						0.0155
	19829	A	G	389.847	p.Lys6522Glu				0.0367592
	19946	A	G	163.675	p.Arg6561Gly						0.0198243
	20002	G	A	94.4039	p.Leu6579Leu						0.021
	20055	A	G	2569.98	p.Lys6597Arg												0.101
	20098	G	A	158.568	p.Lys6611Lys	0.02525
	20129	A	G	97.4363	p.Lys6622Glu						0.0212606
	20160	G	A	723.728	p.Arg6632Lys			0.0497113
	20234	C	T	291.418	p.Pro6657Ser				0.0323308
	20239	A	G	138.313	p.Gly6658Gly			0.024
	20268	A	G	79830.2	p.Ter6668Trpext*?						0.99975	1
	20288	A	G	197.562	p.Asn6675Asp				0.0275
	20306	G	A	139.415	p.Ala6681Thr						0.024
	20355	A	G	79852.2	p.Ter6697Trpext*?								1	0.9995
	20471	A	G	120.008	p.Lys6736Glu				0.0228127
	20482	T	C	2278.18	p.His6739His						0.094
	20487	G	A	1962.91	p.Ser6741Asn						0.0862459
	20620	A	G	104.774	p.Val6785Val						0.0217554
	20672	G	C	280.061	p.Gly6803Arg			0.03175
	20688	T	C	254.486	p.Leu6808Pro						0.030661
	20736	C	T	130.543	p.Thr6824Ile				0.0235
	20816	A	G	49.91	p.Ile6851Val				0.0172629
	20829	A	G	66.162	p.Ter6855Ter				0.01875
	20871	T	C	37.9421	p.Val6869Ala							0.0309524
	20893	G	A	101.245	p.Leu6876Leu			0.0215
	20936	C	A	134.529	p.Arg6891Ser				0.0237619
	20998	G	T	1070.91	p.Val6911Val						0.0610305
	21029	G	A	37.9675	p.Gly6922Arg				0.01602
	21132	A	G	267.99	p.Asn6956Ser							0.035507
	21137	A	G	88.8968	p.Ser6958Gly				0.0206134								0.0132832
	21150	A	G	174.982	p.Glu6962Gly							0.0315152
	21203	A	G	306.513	p.Ser6980Gly						0.0330165
	21353	G	T	305.635	p.Gly7030*						0.0330165
	21365	C	T	180.181	p.Gln7034*			0.0265265
	21397	A	G	115.512	p.Thr7044Thr						0.0225
	21440	C	T	228.564	p.Leu7059Phe						0.0292939
	21488	A	G	47.2975	p.Lys7075Glu						0.017
	21512	A	G	44.9988	p.Thr7083Ala			0.0167794
	21538	G	T	1305.8	p.Met7091Ile			0.0682671
	21540	T	A	179.045	p.Phe7092Tyr				0.0323122
	21545	T	C	138.364	p.Leu7094Leu			0.024006
S (nt pos 21563 to 25384)	21575	C	T	3017.04	p.Leu5Phe						0.111673			0.0178571
	21604	G	T	131.055	p.Gln14His							0.107345
	21685	A	G	486.266	p.Lys41Lys			0.04075
	21707	C	T	340.679	p.His49Tyr											0.0546164
	21731	C	T	2177.3	p.Pro57Ser				0.101243
	21737	T	C	34.4652	p.Phe59Leu						0.0156368
	21814	A	G	35.6269	p.Leu84Leu			0.0157539
	21816	C	T	42.0217	p.Pro85Leu			0.0165
	21892	A	G	42.4288	p.Leu110Leu						0.0165
	21932	A	G	91.0492	p.Thr124Ala			0.02075
	22004	A	G	1785.12	p.Asn148Asp				0.0344564
	22075	C	T	953.124	p.Val171Val			0.0572643
	22109	C	T	84.5856	p.Gln183*			0.0202551
	22123	A	G	160.401	p.Lys187Lys						0.0253387
	22170	T	C	72.7104	p.Ile203Thr					0.0193031
	22182	A	G	163.329	p.His207Arg							0.069869
	22213	T	G	81.6083	p.Pro217Pro						0.02003
	22234	A	G	78.19	p.Glu224Glu			0.01975
	22310	A	G	264.75	p.Thr250Ala						0.031
	22341	C	T	211.515	p.Ala260Val				0.0282571
	22438	A	G	78.3681	p.Ala292Ala						0.0197698
	22453	A	T	2214.34	p.Ser297Ser						0.0923655
	22664	C	T	101.253	p.Leu368Leu				0.0215
	22673	T	C	327.914	p.Ser371Pro						0.0340085
	22710	C	T	565.194	p.Ser383Phe				0.0542934
	22753	A	G	57.7391	p.Ala397Ala			0.018
	22787	C	T	334.517	p.Gln409*				0.0359833
	22898	G	T	206.931	p.Gly446Cys						0.0305229
	22898	G	A	206.931	p.Gly446Ser							0.01675
	23130	C	A	67.3793	p.Thr523Asn							0.0290135
	23147	A	G	101.177	p.Lys529Glu						0.0186023
	23191	C	T	73500.2	p.Phe543Phe												0.0152253
	23286	C	T	69.08	p.Ala575Val				0.019
	23294	G	T	49.8082	p.Asp578Tyr				0.01725
	23332	T	C	51.5831	p.Cys590Cys							0.0224647
	23352	T	C	33.4562	p.Val597Ala						0.0155
	23403	A	G	79955.8	p.Asp614Gly						0.987234	0.999675	1	0.998999	1	0.99925	1	1
	23435	C	T	63.3035	p.His625Tyr				0.0185
	23508	G	A	264.852	p.Cys649Tyr						0.0310078
	23525	C	T	1048.15	p.His655Tyr				0.0602651
	23531	A	G	101.245	p.Asn657Asp							0.0215
	23576	G	T	564.244	p.Ala672Ser				0.032842
	23587	G	A	134.411	p.Gln675Gln						0.02375
	23603	C	T	2988.27	p.Pro681Ser				0.11075
	23756	A	G	33.9225	p.Thr732Ala					0.0177404
	23757	C	G	204.636	p.Thr732Ser					0.0359477
	23780	A	G	473.797	p.Met740Val						0.04025
	23806	A	G	81.3793	p.Glu748Glu						0.020005
	23891	A	G	932.283	p.Asn777Asp						0.041519
	23980	A	G	187.179	p.Leu806Leu				0.0235616
	24037	A	C	33.6088	p.Lys825Asn			0.0155233
	24077	G	T	33703.5	p.Asp839Tyr										0.015112	0.568642
	24141	T	C	185.495	p.Val860Ala			0.0353357
	24217	T	C	30.3537	p.Gly885Gly				0.0165029
	24241	A	G	115.529	p.Ala893Ala						0.0225
	24359	A	G	569.324	p.Lys933Glu			0.044033
	24509	C	T	680.689	p.Arg983Cys			0.0478337
	24586	G	C	2036.91	p.Val1008Val				0.0882131
	24602	A	G	126.828	p.Arg1014Gly			0.0232616
	24621	C	T	31.5149	p.Ala1020Val				0.0152538
	24695	A	G	165.744	p.Lys1045Glu				0.0319716
	24702	A	G	563.633	p.Tyr1047Cys						0.0437719
	24775	A	C	94.9256	p.Gln1071His			0.0210315
	24798	C	T	46.2436	p.Pro1079Leu				0.0176668
	24858	G	A	149.813	p.Gly1099Asp					0.0262073
	24894	A	G	49.8252	p.Glu1111Gly				0.01725
	24899	C	T	193.193	p.Gln1113*						0.0272568
	24915	A	G	60.8776	p.Asp1118Gly					0.0190281
	24918	A	G	1112.83	p.Asn1119Ser			0.06225
	24947	G	C	623.874	p.Val1129Leu			0.046023
	24961	C	T	2353.23	p.Val1133Val						0.08348
	24979	T	A	167.22	p.Asp1139Glu						0.0257693
	25048	A	G	197.74	p.Pro1162Pro		0.0145985		0.0275069
	25065	A	G	31.4047	p.Asp1168Gly			0.0152576	0.01425
	25116	G	A	1248.16	p.Arg1185His						0.0663828
	25174	A	G	285.137	p.Gly1204Gly				0.032008
	25176	A	G	42.433	p.Lys1205Arg			0.0165
	25315	A	G	111.916	p.Gly1251Gly				0.02225
	25347	A	G	40.1896	p.Glu1262Gly				0.0173824
	25359	A	G	72.0827	p.Lys1266Arg				0.01925
ORF3a (nt pos 25393 to 26220)	25400	T	G	211.422	p.Leu3Trp						0.02825
	25427	C	T	33.541	p.Thr12Ile						0.0155078
	25495	A	G	171.241	p.Ile35Val			0.026
	25598	G	A	269.822	p.Trp69*			0.03125
	25625	A	G	631.016	p.His78Arg			0.0462963
	25744	A	G	395.479	p.Ile118Val				0.037
	25806	A	G	42.7426	p.Pro138Pro			0.0165372
	25836	C	T	658.049	p.Cys148Cys				0.0472618
	25874	A	G	57.7391	p.Asn161Ser			0.018
	25910	A	G	130.534	p.Asp173Gly				0.0235
	25934	A	G	308.266	p.Glu181Gly							0.0455927
	25937	A	G	87.7665	p.His182Arg				0.0205
	25984	A	G	215.739	p.Lys198Glu				0.028169
	25991	G	T	42.4288	p.Cys200Phe	0.0165
	26067	T	C	69.0884	p.Val225Val						0.019
	26144	G	T	79764.2	p.Gly251Val	0.998247	0.997868	0.993979	0.997245	1
E (nt pos 26245 to 26472)	26251	T	C	158.568	p.Ser3Pro			0.02525			0.0125031
	26257	G	T	132.54	p.Val5Phe						0.0237619
	26274	T	C	158.416	p.Gly10Gly				0.02525
	26378	A	G	47.3314	p.Asn45Ser	0.017
	26380	A	T	34.3115	p.Ile46Phe													0.0340136
M (nt pos 26523 to 27191)	26530	A	G	79549.9	p.Asp3Gly								0.997877	1
	26531	T	C	40.1218	p.Asp3Asp						0.0162541
	26582	G	A	296.972	p.Trp20*							0.0894454
	26606	C	T	104.782	p.Phe28Phe						0.0217554
	26681	C	T	5733.93	p.Phe53Phe	0.1685	0.879121	0.0462616
	26715	T	G	55.4404	p.Phe65Val						0.0149141
	26739	A	G	1204.01	p.Ile73Val						0.065
	26754	G	T	5678.81	p.Gly78Cys	0.166875	0.885057	0.042042
	26801	C	T	1518.69	p.Leu93Leu													0.0740926
	27088	G	A	66.1451	p.Gly189Asp					0.01875
	27103	C	T	52.2638	p.Ala194Val							0.0226244
ORF6 (nt pos 27202 to 27387)	27198	A	G	57.8155	.				0.018009
ORF7a (nt pos 27394 to 27759)	27396	G	A	79.5259	p.Met1?				0.01975
	27434	C	T	101.245	p.Thr14Ile	0.02125					0.0215
	27484	T	C	191.514	p.Leu31Leu					0.0278001
	27509	C	T	61.9972	p.Thr39Ile		0.0138889
	27515	A	T	84.5008	p.Glu41Val							0.0260388
	27537	T	C	32.7017	p.Pro48Pro							0.0182421
	27606	A	G	231.737	p.Val71Val				0.0293086
	27615	C	T	300.953	p.Val74Val						0.03275
	27685	T	C	465.333	p.Ser98Pro							0.0909091
ORF7b (nt pos 27756 to 27887)	27779	C	T	57.9681	.						0.0177589
	27872	A	G	229.718	.			0.0170768
ORF8 (nt pos 27894 to 28259)	28153	C	T	33.4393	p.Thr87Ile							0.0155039
	28186	T	C	44.8673	p.Leu98Pro	0.0167542			0.0165
	28227	C	T	40.1387	p.His112Tyr				0.0162541
	28253	C	T	296.423	p.Phe120Phe													0.0170255
N (nt pos 28274 to 29533)	28447	A	G	254.978	p.Gln58Gln							0.0382653
	28460	G	T	32.8055	p.Asp63Tyr							0.0172191
	28539	G	A	62.0312	p.Arg89Lys						0.0185
	28707	A	G	44.8292	p.His145Arg			0.01675
	28853	T	C	31.4004	p.Ser194Pro						0.0152538
	29007	C	A	104	p.Thr245Asn								0.0818182	0.0357143
	29044	G	A	43.752	p.Lys257Lys									0.0197169
	29199	C	T	32.3371	p.Pro309Leu			0.0152091
	29244	T	C	42.8115	p.Val324Ala							0.0280374
	29283	T	C	55.0842	p.Ile337Thr						0.0177544
	29350	A	G	42.4373	p.Ala359Ala				0.0165
	29358	C	T	568.989	p.Thr362Ile						0.0436208
	29359	A	G	33.5664	p.Thr362Thr			0.0155155
	29406	A	T	345.824	p.Glu378Val							0.0570633
	29433	A	G	66.1578	p.Lys387Arg				0.01875
	29439	A	G	94.4421	p.Gln389Arg						0.0210053
	29450	A	G	344.755	p.Thr393Ala			0.0347848
	29486	A	G	395.887	p.Lys405Glu			0.0370278
	29490	A	G	88.7377	p.Gln406Arg				0.0240365
	29490	A	T	88.7377	p.Gln406Leu		0.0179856
	29517	A	G	134.47	p.Asp415Gly				0.0237559
ORF10 (nt pos 29558 to 29674)	29576	T	C	263.325	p.Phe7Leu						0.0294044
	29625	C	T	97.7502	p.Ser23Phe										0.0221838
	29627	C	T	455.585	p.Arg24Cys											0.0395198
	29639	G	A	699.867	p.Ala28Thr				0.04875
	29664	A	G	245.029	p.Asn36Ser						0.030015

## Sheet: Orf1a
						Pt1BT1	Pt1BT2	Pt1N	Pt2B	Pt2N	Pt3B	Pt3N	Pt4B	Pt4N	Pt5B	Pt5N	Pt6B	Pt6N
						INMI1-B1	INMI1-B2	INMI1-N	INMI2-B	INMI2-N	INMI5-B	INMI5-N	INMI11-B	INMI11-N	PV-5314-B	PV-5314-N	LO-13075-B	LO-13075-N
Genome region	POS	REF	ALT	Phred-like score
orf1a (nt pos 266 to 13468)	56	G	A	154.582	.				0.0250125
	71	C	T	54.7618	.					0.01775
	80	A	G	34.3889	.				0.0156053
	108	T	C	75.1872	.						0.0195098
	161	A	G	52.4716	.						0.0175088
	187	A	G	5045.23	.			0.0162581
	217	C	T	78.19	.						0.01975
	238	T	C	33.4477	.			0.0155039
	241	C	T	79413	.						0.988978	1	0.996988	0.998763	0.997243	0.999019	0.997886	1
	257	A	G	175.234	.				0.02625
	294	A	G	31.4131	p.Glu10Gly				0.0152576
	297	A	G	428.119	p.Lys11Arg						0.037997
	312	T	C	45.7997	p.Leu16Pro									0.0704225
	389	G	T	511.581	p.Ala42Ser						0.0417604
	413	A	G	211.422	p.Thr50Ala						0.02825
	487	G	A	779.355	p.Ser74Ser						0.0515258
	499	T	C	115.512	p.Thr78Thr				0.0225
	712	T	C	30.1758	p.Leu149Leu						0.0159536
	750	A	G	137.371	p.Asn162Ser							0.0358423
	823	C	T	50.0563	p.Val186Val								0.0208333
	1044	C	T	721.853	p.Ala260Val						0.0495495
	1045	A	G	853.643	p.Ala260Ala						0.054027
	1141	G	A	1850.43	p.Lys292Lys						0.0846682
	1342	C	T	845.916	p.Tyr359Tyr				0.0537634
	1407	A	G	84.5687	p.Glu381Gly						0.0202551
	1460	A	G	130.95	p.Lys399Glu						0.0235412
	1484	G	A	62.6164	p.Gly407Arg				0.0184437
	1543	T	C	40.1218	p.Arg426Arg			0.0162541
	1574	G	A	31.3623	p.Gly437Ser			0.01525
	1589	G	A	1644.34	p.Gly442Ser			0.0775
	1615	T	C	49.8379	p.Leu450Leu						0.01725
	1638	A	G	290.434	p.Lys458Arg						0.03225
	1655	G	A	530.738	p.Val464Ile				0.0425
	1692	T	A	176.598	p.Ile476Asn				0.0301418
	1739	A	T	610.014	p.Lys492*						0.0347761
	1830	A	G	82.4057	p.Asn522Ser						0.0202551
	1865	T	C	30.6588	p.Tyr534His						0.0152576
	1929	C	T	2285.18	p.Ala555Val						0.094782
	2031	A	C	617.869	p.Asp589Ala				0.0458302
	2042	A	G	2740.23	p.Asn593Asp						0.105
	2269	A	T	48924.4	p.Ala668Ala	0.54418	0.101796	0.541813
	2271	A	G	30.5402	p.Lys669Arg			0.0152538
	2326	T	C	163.212	p.Ala687Ala				0.0255383
	2330	T	C	71.964	p.Cys689Arg				0.01925
	2367	A	G	492.653	p.Lys701Arg						0.0410103
	2386	A	G	35.6015	p.Glu707Glu			0.01575
	2418	G	A	115.487	p.Arg718Lys					0.0361233
	2554	A	G	650.967	p.Leu763Leu						0.047
	2563	A	G	36.0764	p.Leu766Leu						0.0157539
	2573	A	T	292.691	p.Thr770Ser							0.0693302
	2713	A	G	25721.5	p.Lys816Lys			0.02125
	2719	T	C	99.9471	p.Gly818Gly				0.0213836
	2752	T	G	94.4506	p.Thr829Thr					0.0210053
	2857	C	T	255.589	p.Leu864Leu					0.0482759
	2862	C	T	78.2409	p.Thr866Ile			0.01975
	2910	C	T	102.314	p.Thr882Ile			0.0220197
	2919	C	T	216.129	p.Pro885Leu				0.0285
	2941	A	T	138.839	p.Pro892Pro				0.0240481	0.0230115
	3022	T	C	311.7	p.His919His				0.0332583
	3037	C	T	79857.9	p.Phe924Phe						0.998749	1	0.997889	0.998743	1	1	0.998267	1
	3063	A	G	2494.4	p.Glu933Gly				0.136307
	3081	A	G	372.823	p.Glu939Gly						0.036027
	3116	A	G	35.6099	p.Thr951Ala			0.01575
	3161	T	C	30.519	p.Ser966Pro					0.0155396
	3190	A	G	175.609	p.Gln975Gln			0.0262566
	3262	A	G	47.6622	p.Thr999Thr			0.0170469
	3351	G	T	37.9082	p.Ser1029Ile				0.016012
	3449	A	G	146.303	p.Asn1062Asp						0.0245
	3531	A	G	108.404	p.Asp1089Gly				0.022011
	3571	T	C	178.385	p.Ser1102Ser				0.0457875
	3593	C	T	1823.21	p.Leu1110Phe			0.0915871
	3769	T	C	49.8252	p.Thr1168Thr			0.01725
	3770	G	T	468.818	p.Val1169Phe						0.0402903
	3834	T	C	120.135	p.Phe1190Ser					0.0380079
	3917	A	G	312.073	p.Ser1218Gly				0.0332916
	3923	C	A	480.129	p.Pro1220Thr			0.0405101
	3934	A	G	49.8591	p.Glu1223Glu						0.0172543
	3990	C	T	156.155	p.Thr1242Ile				0.0311665
	4086	T	C	230.363	p.Ile1274Thr			0.02925
	4100	T	C	41.7333	p.Leu1279Leu				0.016954
	4177	A	G	33.6427	p.Lys1304Lys				0.0135581
	4204	A	G	81.3454	p.Leu1313Leu						0.02
	4235	A	G	42.4288	p.Asn1324Asp			0.0165
	4255	G	T	39735.8	p.Pro1330Pro								0.996599	0.998509
	4286	G	A	49.8209	p.Glu1341Lys				0.01725
	4331	C	T	158.568	p.Leu1356Leu						0.02525
	4399	G	C	42.7649	p.Met1378Ile													0.0316456
	4430	A	G	216.078	p.Met1389Val						0.0285
	4489	T	C	163.03	p.Gly1408Gly						0.0255255
	4543	C	T	102.119	p.Thr1426Thr	0.0145
	4562	T	C	166.966	p.Ser1433Pro						0.02575
	4608	T	C	224.546	p.Met1448Thr							0.0528801
	4659	A	G	1297.55	p.Tyr1465Cys			0.0677669
	4661	A	G	651.085	p.Met1466Val				0.0470118
	4687	A	G	91.1594	p.Thr1474Thr			0.0207604
	4826	A	T	190.615	p.Thr1521Ser			0.0271698
	4858	T	C	1841.26	p.Gly1531Gly						0.0827707
	4935	A	G	108.247	p.Lys1557Arg				0.022
	4954	A	G	91.0661	p.Arg1563Arg				0.02075
	4961	A	G	52.4377	p.Arg1566Gly					0.0175044
	4976	T	C	98.3948	p.Phe1571Leu						0.0213086
	4994	A	C	52.4716	p.Ile1577Leu						0.0175088
	5059	T	C	378.684	p.Tyr1598Tyr						0.0362772
	5077	T	C	81.9816	p.Val1604Val				0.0200753
	5078	A	G	33.4477	p.Thr1605Ala						0.0155
	5114	A	G	40.266	p.Thr1617Ala				0.0131214
	5159	T	C	582.731	p.Phe1632Leu				0.0861775
	5182	T	C	33.4477	p.Asp1639Asp						0.0155
	5228	A	G	213.873	p.Lys1655Glu			0.0146613
	5262	C	T	205.654	p.Ser1666Phe				0.0305704
	5276	G	A	14716.6	p.Asp1671Asn			0.318
	5291	C	G	128.244	p.Leu1676Val					0.0296117
	5298	C	T	64.1687	p.Thr1678Ile					0.0226358
	5330	A	G	146.375	p.Lys1689Glu			0.01525	0.0245061
	5379	G	A	69.08	p.Gly1705Asp			0.019
	5412	C	T	38.5326	p.Ala1716Val													0.0506329
	5548	C	A	65.0254	p.Thr1761Thr						0.0187389
	5595	A	G	158.763	p.Glu1777Gly			0.025269
	5628	C	T	623.552	p.Thr1788Met						0.046
	5648	A	C	47.4077	p.Lys1795Gln													0.0165746
	5696	C	T	165.108	p.Pro1811Ser							0.0309406
	5760	A	T	270.111	p.Gln1832Leu						0.0312735
	5789	A	G	449.732	p.Lys1842Glu						0.0391075
	5884	C	T	184.355	p.Tyr1873Tyr			0.0267567
	5944	C	T	41.3251	p.Asp1893Asp										0.0339426
	5974	C	T	2839.59	p.Asp1903Asp						0.107708
	6097	A	G	139.051	p.Leu1944Leu			0.024018
	6208	A	G	60.7588	p.Lys1981Lys						0.0182546
	6220	G	A	350.027	p.Leu1985Leu				0.0350088
	6223	A	G	81.3284	p.Leu1986Leu				0.02
	6225	A	G	33.4562	p.His1987Arg				0.0155
	6276	A	G	50.2153	p.Lys2004Arg						0.0172932
	6379	T	C	37.4417	p.Asn2038Asn							0.0280374
	6393	A	C	806.091	p.Asp2043Ala													0.11523
	6472	C	T	55.4743	p.Thr2069Thr												0.0184968
	6549	T	C	115.444	p.Leu2095Pro			0.0225
	6572	T	C	51.0127	p.Ser2103Pro			0.0170341
	6659	A	G	101.245	p.Ser2132Gly			0.0215
	6767	T	C	749.887	p.Tyr2168His			0.0505
	7084	T	C	30.2753	p.Ser2273Ser							0.0268456
	7086	C	T	35.6269	p.Thr2274Ile				0.0157539
	7179	A	G	40.1854	p.Glu2305Gly						0.0162622
	7200	C	T	38.4382	p.Ser2312Leu						0.016182
	7241	G	A	372.172	p.Glu2326Lys							0.108987
	7265	T	C	30.1991	p.Phe2334Leu							0.0255403
	7267	C	T	211.812	p.Phe2334Phe			0.0282571
	7307	C	T	230.295	p.Gln2348*						0.02925
	7377	T	C	344.636	p.Leu2371Pro						0.0347674
	7537	A	G	57.7306	p.Thr2424Thr				0.018
	7666	T	C	42.4288	p.Asp2467Asp						0.0165
	7715	A	T	167.093	p.Thr2484Ser					0.0257629
	7778	T	C	524.216	p.Phe2505Leu						0.0422923
	7822	T	C	87.758	p.Ser2519Ser						0.0205
	7921	A	G	31.3708	p.Ser2552Ser				0.0152538
	7929	A	C	133.172	p.Lys2555Thr			0.0225904
	7979	C	T	49.893	p.Leu2572Leu						0.0172586
	7993	A	T	311.589	p.Leu2576Phe							0.03325
	8042	G	A	40.1387	p.Ala2593Thr					0.0162541
	8057	T	C	592.371	p.Phe2598Leu						0.0443102
	8085	A	G	246.835	p.Glu2607Gly				0.0118388		0.0148764
	8184	G	A	216.914	p.Gly2640Glu					0.039757
	8247	C	T	55.1859	p.Ser2661Phe	0.0177544
	8264	G	A	116.598	p.Gly2667Ser					0.0256223
	8266	C	T	149.569	p.Gly2667Gly						0.02475
	8297	A	G	609.997	p.Asn2678Asp						0.0455
	8299	C	T	444.075	p.Asn2678Asn				0.0398126
	8503	T	C	63.3968	p.Thr2746Thr					0.0246996
	8540	G	A	41.1215	p.Ala2759Thr							0.0463918
	8646	A	G	60.0887	p.His2794Arg				0.01825
	8651	A	T	419.417	p.Met2796Leu						0.038019
	8836	C	T	217.678	p.Val2857Val							0.0501319
	8937	C	T	470.31	p.Ala2891Val				0.0395792
	8959	A	C	74.7122	p.Thr2898Thr						0.0195342
	8961	C	T	44.8377	p.Pro2899Leu				0.0110055	0.01675
	8976	A	G	40.1218	p.Glu2904Gly			0.0162541
	9020	T	C	70.6153	p.Cys2919Arg					0.0209937
	9091	T	C	361.236	p.Ser2942Ser			0.0355089
	9180	C	T	47.2975	p.Ser2972Phe	0.017
	9333	C	T	563.327	p.Ala3023Val	0.04375
	9371	C	T	1436.19	p.Gln3036*						0.0717859
	9433	A	G	184.338	p.Val3056Val				0.0267567
	9438	C	T	3032.52	p.Thr3058Ile	0.111778			0.028007
	9454	T	C	1350.42	p.Tyr3063Tyr						0.0690781
	9474	C	T	2393.58	p.Ala3070Val	0.0972743	0.0859375	0.0197747
	9479	G	T	47.0154	p.Gly3072Cys	0.0170128	0.03125
	9491	C	T	550.299	p.His3076Tyr	0.04325
	9493	T	C	42.4373	p.His3076His						0.0165
	9519	T	C	154.467	p.Phe3085Ser	0.0182546
	9542	T	A	42.5178	p.Cys3093Ser						0.0165124
	9566	T	C	684.743	p.Leu3101Leu							0.0629012
	9596	T	C	764.587	p.Tyr3111His	0.0510128	0.0574713
	9603	C	T	3613.26	p.Thr3113Ile	0.0415	0.0344828	0.124781
	9634	A	T	1194.8	p.Leu3123Phe	0.0678756
	9676	T	C	101.614	p.Pro3137Pro						0.0215161
	10036	C	T	986.671	p.Ile3257Ile						0.0583083
	10070	A	G	120.105	p.Met3269Val						0.0228988
	10150	T	C	79793	p.Leu3295Leu								0.91694	0.99925
	10190	T	C	75.1363	p.Ser3309Pro						0.0195049
	10202	C	T	249.753	p.Leu3313Phe				0.03025
	10319	C	T	657.888	p.Leu3352Phe						0.04725	0.02615
	10343	A	G	33.4562	p.Lys3360Glu			0.0155
	10458	C	T	1699.82	p.Thr3398Ile						0.079
	10486	A	G	37.8742	p.Ser3407Ser						0.016008
	10519	C	T	171.258	p.Asp3418Asp				0.026
	10528	T	C	68.3929	p.Ser3421Ser						0.0142096
	10542	A	T	61.5456	p.His3426Leu							0.0289389
	10553	T	C	520.602	p.Leu3430Leu			0.04225
	10560	C	T	50.9957	p.Thr3432Ile				0.0172586
	10785	A	G	44.7868	p.Gln3507Arg			0.01675
	10868	C	T	832.157	p.Leu3535Leu						0.0532633
	10873	A	G	35.6015	p.Gln3536Gln				0.01575
	10923	A	G	245.024	p.Glu3553Gly						0.030015
	10956	C	T	130.534	p.Ser3564Leu	0.0235
	10973	A	G	937.936	p.Ser3570Gly			0.0567784
	11038	T	C	248.362	p.Leu3591Leu			0.0304403
	11051	C	T	73.3847	p.Gln3596*					0.0241597
	11070	T	G	30.8852	p.Leu3602Trp		0.102041
	11083	G	T	75179.7	p.Leu3606Phe	0.9905	1	0.99	0.580279	0.899225
	11204	G	A	220.92	p.Val3647Ile							0.0775047
	11246	A	G	33.4732	p.Met3661Val			0.0155039
	11404	T	C	817.033	p.Asn3713Asn			0.053
	11411	A	G	66.1536	p.Thr3716Ala						0.01875
	11486	A	G	58.0275	p.Thr3741Ala			0.0180361
	11565	C	T	143.436	p.Pro3767Leu				0.02425
	11590	A	G	101.241	p.Thr3775Thr			0.0215
	11673	A	G	69.0842	p.Tyr3803Cys			0.019
	11736	A	G	630.355	p.Asn3824Ser				0.04625
	11807	G	A	300.045	p.Gly3848Ser			0.0325978
	11822	A	G	37.8064	p.Ile3853Val						0.016
	11829	T	C	84.5263	p.Val3855Ala			0.02025
	11841	A	G	44.6171	p.Gln3859Arg			0.01675
	11862	A	G	171.224	p.Lys3866Arg						0.026
	11910	A	G	44.9988	p.Glu3882Gly			0.016771
	11932	T	C	123.027	p.Ala3889Ala	0.0230058
	11973	A	G	31.3708	p.Asp3903Gly						0.01525
	11974	T	C	87.7156	p.Asp3903Asp				0.0205
	11979	C	T	89.6581	p.Thr3905Ile							0.0248419
	11983	A	G	749.145	p.Glu3906Glu					0.0505
	12082	A	G	115.572	p.Ala3939Ala				0.0225056
	12152	G	T	97.8435	p.Ala3963Ser				0.0212553
	12267	T	A	37.9251	p.Leu4001*						0.016012
	12364	T	C	49.7912	p.Leu4033Leu						0.0172543
	12378	G	C	778.159	p.Arg4038Thr						0.0515387
	12381	A	G	67.3369	p.Lys4039Arg							0.0227934
	12395	G	C	582.396	p.Ala4044Pro							0.0626214
	12502	A	G	80.0094	p.Thr4079Thr							0.0223714
	12503	T	C	202.286	p.Tyr4080His			0.0277569
	12577	A	G	583.151	p.Ala4104Ala						0.0445
	12584	A	G	102.212	p.Lys4107Glu						0.0216516
	12602	G	T	175.838	p.Glu4113*							0.0267016
	12677	A	G	37.6877	p.Lys4138Glu			0.016008
	12683	C	T	306.245	p.Gln4140*				0.033
	12721	G	T	57.7306	p.Met4152Ile					0.018
	12894	A	G	57.7349	p.Glu4210Gly				0.018
	13030	T	G	255.453	p.Gly4255Gly			0.0305841
	13033	T	C	81.3793	p.Asn4256Asn						0.020005
	13078	T	C	125.71	p.Ala4271Ala		0.0125			0.0215572
	13121	A	G	54.8976	p.Ser4286Gly						0.0177722
	13154	A	G	63.312	p.Met4297Val				0.0185
	13196	A	G	179.893	p.Thr4311Ala						0.0265
	13203	A	G	95.3963	p.Glu4313Gly						0.0210105
	13342	C	T	40.0878	p.Asp4359Asp	0.0162541
	13442	T	C	327.808	p.Ser4393Pro				0.034

## Sheet: Orf1b
						Pt1BT1	Pt1BT2	Pt1N	Pt2B	Pt2N	Pt3B	Pt3N	Pt4B	Pt4N	Pt5B	Pt5N	Pt6B	Pt6N
						INMI1-B1	INMI1-B2	INMI1-N	INMI2-B	INMI2-N	INMI5-B	INMI5-N	INMI11-B	INMI11-N	PV-5314-B	PV-5314-N	LO-13075-B	LO-13075-N
Genome region	POS	REF	ALT	Phred-like score
orf1b (nt pos 13468 to21555)	13494	T	C	199.088	p.Val4410Ala						0.0277708
	13536	C	T	257.508	p.Thr4424Ile													0.157143
	13579	A	G	540.592	p.Leu4438Leu							0.219231
	13600	T	C	78.4036	p.Val4445Val							0.0613027
	13615	A	G	67.9433	p.Lys4450Lys			0.0189155
	13646	A	G	419.077	p.Thr4461Ala			0.038
	13666	A	G	78.2324	p.Thr4467Thr				0.0197549
	13694	C	T	3237.56	p.Gln4477*									0.17605
	13756	A	G	37.1661	p.Glu4497Glu						0.016004
	13761	C	T	69.0969	p.Thr4499Met				0.019
	13778	A	G	1096.75	p.Ile4505Val						0.0617654
	13805	A	G	623.577	p.Thr4514Ala			0.046
	13832	T	C	188.672	p.Ter4523Glnext*?			0.027
	13949	A	G	42.4627	p.Ile4562Val						0.0165041
	13999	T	C	1129.45	p.Cys4578Cys						0.0627657
	14068	C	T	75.4587	p.Ile4601Ile					0.0233731
	14318	C	T	146.286	p.His4685Tyr				0.0245
	14408	C	T	79732.9	p.Leu4715Leu						0.998999	0.851485	0.84	0.63	0.985856	0.971	0.985816	0.961735
	14518	A	G	1229.16	p.Ter4751Ter						0.0657664
	14561	A	G	306.352	p.Met4766Val			0.0330083
	14599	C	T	52.4388	p.Ile4778Ile							0.0412979
	14604	A	G	63.312	p.Tyr4780Cys	0.0185
	14670	C	T	134.411	p.Ser4802Leu				0.02375
	14754	A	G	44.8885	p.Asn4830Ser	0.0167584
	14829	G	A	225.825	p.Cys4855Tyr						0.0290073
	14888	A	G	146.362	p.Thr4875Ala			0.0245061
	14975	C	T	630.372	p.Leu4904Leu			0.04625
	15017	C	T	838.528	p.His4918Tyr				0.0535134
	15091	A	G	189.461	p.Gln4942Gln						0.0270677
	15092	A	G	1072.13	p.Arg4943Gly						0.061
	15268	G	A	53.5234	p.Ter5001Ter					0.0187542
	15277	C	T	230.727	p.Leu5004Leu		0.0193548	0.0292573
	15399	T	G	111.933	p.Ile5045Arg				0.0222556
	15432	T	C	94.3997	p.Val5056Ala			0.021
	15435	A	G	217.622	p.Lys5057Arg						0.0193419
	15441	C	T	141.553	p.Ser5059Leu				0.02425
	15449	G	A	184.448	p.Ala5062Thr				0.02675
	15472	G	A	33.4604	p.Gln5069Gln			0.0155
	15508	G	A	1305.87	p.Met5081Ile						0.068
	15514	A	G	166.966	p.Ile5083Met							0.02575
	15551	T	C	47.4841	p.Leu5096Leu					0.0170213
	15571	G	A	142.231	p.Leu5102Leu				0.02425
	15579	C	T	200.844	p.Thr5105Ile				0.0277427
	15598	G	A	225.502	p.Met5111Ile				0.029
	15628	T	G	87.9616	p.Ser5121Arg				0.0205205
	15751	G	C	679.111	p.Met5162Ile				0.048024
	15762	T	C	826.924	p.Val5166Ala				0.05325									0.0239234
	15795	T	C	69.1139	p.Phe5177Ser			0.019
	15810	C	T	795.387	p.Thr5182Ile						0.0524326
	15824	C	T	108.336	p.Leu5187Leu			0.0220055
	15834	A	G	78.3427	p.Asn5190Ser				0.0196771
	15920	T	C	35.7202	p.Cys5219Arg						0.01575
	15958	G	T	69.0969	p.Gly5231Gly				0.0190238
	15994	G	A	162.332	p.Met5243Ile			0.0255
	16034	A	G	517.913	p.Met5257Val			0.042
	16279	A	G	175.508	p.Ter5338Ter			0.02625
	16287	T	C	543.691	p.Val5341Ala				0.043
	16297	C	T	1154.97	p.Tyr5344Tyr						0.0635636
	16456	T	C	71360.7	p.Asn5397Asn							0.011
	16566	A	G	49.9524	p.Gln5434Arg			0.0172629
	16585	G	A	42.4203	p.Met5440Ile						0.0165
	16594	T	C	441.56	p.Ile5443Ile						0.0387324
	16615	A	G	41.5891	p.Val5450Val						0.0162989
	16646	C	T	47.3908	p.Arg5461Cys				0.0170128
	16691	C	T	108.285	p.Leu5476Leu						0.022
	16739	A	G	51.8609	p.Lys5492Glu				0.0175088
	16749	A	G	162.75	p.Asn5495Ser						0.0255
	16812	A	T	291.563	p.Lys5516Met				0.032347
	16851	T	C	422.657	p.Met5529Thr				0.0378162
	17038	A	G	31.7268	p.Gln5591Gln						0.0152844
	17074	C	T	2367.28	p.His5603His													0.209476
	17275	A	C	104.74	p.Ser5670Ser							0.02175
	17375	C	T	11792.9	p.Gln5704*							0.272955
	17578	A	G	111.996	p.Lys5771Lys						0.0222611
	17739	A	G	138.584	p.His5825Arg			0.024024
	17816	G	A	139.818	p.Asp5851Asn							0.0390824
	17927	C	T	72.0827	p.Leu5888Leu				0.01925
	17957	G	T	285.32	p.Ala5898Ser						0.032008
	17962	A	G	42.4288	p.Ter5899Ter			0.0165
	18038	A	G	611.295	p.Lys5925Glu						0.0455
	18068	A	G	158.568	p.Ile5935Val						0.02525
	18103	C	A	211.413	p.His5946Gln			0.02825
	18252	C	T	914.729	p.Thr5996Ile						0.056028
	18347	C	T	115.512	p.Pro6028Ser						0.0225
	18351	T	A	259.203	p.Ile6029Asn			0.0307962
	18405	A	G	226.58	p.Gln6047Arg			0.0290073
	18478	A	G	98.7129	p.Leu6071Leu							0.0264042
	18517	A	G	499.04	p.Gly6084Gly			0.0412706
	18617	C	T	290.417	p.His6118Tyr				0.03225
	18685	T	C	102.95	p.His6140His				0.0245627
	18704	A	T	1181.68	p.Thr6147Ser				0.0807779
	18752	A	G	35.6015	p.Ile6163Val						0.01575
	18767	A	G	211.82	p.Met6168Val				0.0433311
	18788	C	T	2563.24	p.Gln6175*			0.0594243										0.0210186
	18840	A	T	378.735	p.His6192Leu				0.0362954
	18861	A	G	230.77	p.Gln6199Arg						0.029272
	18924	A	G	154.429	p.Asn6220Ser			0.025
	18980	A	G	216.176	p.Thr6239Ala				0.0285071
	18982	A	G	119.312	p.Thr6239Thr				0.0227614
	19014	A	G	207.053	p.Asn6250Ser			0.028021
	19019	C	T	838.612	p.Gln6252*			0.0535268
	19066	C	T	443.133	p.Leu6267Leu				0.039
	19070	C	T	119.202	p.Leu6269Leu			0.02275
	19359	A	G	171.377	p.Asn6365Ser						0.026013
	19381	T	A	651.111	p.Thr6372Thr				0.0470353
	19406	G	A	128.938	p.Glu6381Lys							0.0656168
	19426	A	G	35.8304	p.Ile6387Met				0.0164034
	19430	A	G	37.8149	p.Ile6389Val			0.016
	19501	G	C	236.148	p.Met6412Ile				0.0295888
	19510	T	C	244.409	p.Ser6415Ser			0.0300075
	19521	T	C	34.6009	p.Ile6419Thr					0.0156645
	19592	A	G	126.726	p.Thr6443Ala						0.02325
	19604	C	T	932.003	p.Leu6447Phe						0.0567642
	19605	T	C	198.7	p.Leu6447Pro			0.0276174
	19612	A	G	42.433	p.Gln6449Gln			0.0165
	19622	G	A	72.1166	p.Val6453Ile			0.0192548
	19652	A	G	31.4301	p.Ile6463Val			0.0152538
	19734	T	C	33.4562	p.Leu6490Ser						0.0155
	19829	A	G	389.847	p.Lys6522Glu				0.0367592
	19946	A	G	163.675	p.Arg6561Gly						0.0198243
	20002	G	A	94.4039	p.Leu6579Leu						0.021
	20055	A	G	2569.98	p.Lys6597Arg												0.101
	20098	G	A	158.568	p.Lys6611Lys	0.02525
	20129	A	G	97.4363	p.Lys6622Glu						0.0212606
	20160	G	A	723.728	p.Arg6632Lys			0.0497113
	20234	C	T	291.418	p.Pro6657Ser				0.0323308
	20239	A	G	138.313	p.Gly6658Gly			0.024
	20268	A	G	79830.2	p.Ter6668Trpext*?						0.99975	1
	20288	A	G	197.562	p.Asn6675Asp				0.0275
	20306	G	A	139.415	p.Ala6681Thr						0.024
	20355	A	G	79852.2	p.Ter6697Trpext*?								1	0.9995
	20471	A	G	120.008	p.Lys6736Glu				0.0228127
	20482	T	C	2278.18	p.His6739His						0.094
	20487	G	A	1962.91	p.Ser6741Asn						0.0862459
	20620	A	G	104.774	p.Val6785Val						0.0217554
	20672	G	C	280.061	p.Gly6803Arg			0.03175
	20688	T	C	254.486	p.Leu6808Pro						0.030661
	20736	C	T	130.543	p.Thr6824Ile				0.0235
	20816	A	G	49.91	p.Ile6851Val				0.0172629
	20829	A	G	66.162	p.Ter6855Ter				0.01875
	20871	T	C	37.9421	p.Val6869Ala							0.0309524
	20893	G	A	101.245	p.Leu6876Leu			0.0215
	20936	C	A	134.529	p.Arg6891Ser				0.0237619
	20998	G	T	1070.91	p.Val6911Val						0.0610305
	21029	G	A	37.9675	p.Gly6922Arg				0.01602
	21132	A	G	267.99	p.Asn6956Ser							0.035507
	21137	A	G	88.8968	p.Ser6958Gly				0.0206134								0.0132832
	21150	A	G	174.982	p.Glu6962Gly							0.0315152
	21203	A	G	306.513	p.Ser6980Gly						0.0330165
	21353	G	T	305.635	p.Gly7030*						0.0330165
	21365	C	T	180.181	p.Gln7034*			0.0265265
	21397	A	G	115.512	p.Thr7044Thr						0.0225
	21440	C	T	228.564	p.Leu7059Phe						0.0292939
	21488	A	G	47.2975	p.Lys7075Glu						0.017
	21512	A	G	44.9988	p.Thr7083Ala			0.0167794
	21538	G	T	1305.8	p.Met7091Ile			0.0682671
	21540	T	A	179.045	p.Phe7092Tyr				0.0323122
	21545	T	C	138.364	p.Leu7094Leu			0.024006

## Sheet: RdRp
						Pt1BT1	Pt1BT2	Pt1N	Pt2B	Pt2N	Pt3B	Pt3N	Pt4B	Pt4N	Pt5B	Pt5N	Pt6B	Pt6N
						INMI1-B1	INMI1-B2	INMI1-N	INMI2-B	INMI2-N	INMI5-B	INMI5-N	INMI11-B	INMI11-N	PV-5314-B	PV-5314-N	LO-13075-B	LO-13075-N
Genome Region	POS	REF	ALT	Phred-like score
RdRp (nt pos 13442 to 16236)	13442	T	C	327.808	p.Ser4393Pro				0.034
	13494	T	C	199.088	p.Val4410Ala						0.0277708
	13536	C	T	257.508	p.Thr4424Ile													0.157143
	13579	A	G	540.592	p.Leu4438Leu							0.219231
	13600	T	C	78.4036	p.Val4445Val							0.0613027
	13615	A	G	67.9433	p.Lys4450Lys			0.0189155
	13646	A	G	419.077	p.Thr4461Ala			0.038
	13666	A	G	78.2324	p.Thr4467Thr				0.0197549
	13694	C	T	3237.56	p.Gln4477*									0.17605
	13756	A	G	37.1661	p.Glu4497Glu						0.016004
	13761	C	T	69.0969	p.Thr4499Met				0.019
	13778	A	G	1096.75	p.Ile4505Val						0.0617654
	13805	A	G	623.577	p.Thr4514Ala			0.046
	13832	T	C	188.672	p.Ter4523Glnext*?			0.027
	13949	A	G	42.4627	p.Ile4562Val						0.0165041
	13999	T	C	1129.45	p.Cys4578Cys						0.0627657
	14068	C	T	75.4587	p.Ile4601Ile					0.0233731
	14318	C	T	146.286	p.His4685Tyr				0.0245
	14408	C	T	79732.9	p.Leu4715Leu						0.998999	0.851485	0.84	0.63	0.985856	0.971	0.985816	0.961735
	14518	A	G	1229.16	p.Ter4751Ter						0.0657664
	14561	A	G	306.352	p.Met4766Val			0.0330083
	14599	C	T	52.4388	p.Ile4778Ile							0.0412979
	14604	A	G	63.312	p.Tyr4780Cys	0.0185
	14670	C	T	134.411	p.Ser4802Leu				0.02375
	14754	A	G	44.8885	p.Asn4830Ser	0.0167584
	14829	G	A	225.825	p.Cys4855Tyr						0.0290073
	14888	A	G	146.362	p.Thr4875Ala			0.0245061
	14975	C	T	630.372	p.Leu4904Leu			0.04625
	15017	C	T	838.528	p.His4918Tyr				0.0535134
	15091	A	G	189.461	p.Gln4942Gln						0.0270677
	15092	A	G	1072.13	p.Arg4943Gly						0.061
	15268	G	A	53.5234	p.Ter5001Ter					0.0187542
	15277	C	T	230.727	p.Leu5004Leu		0.0193548	0.0292573
	15399	T	G	111.933	p.Ile5045Arg				0.0222556
	15432	T	C	94.3997	p.Val5056Ala			0.021
	15435	A	G	217.622	p.Lys5057Arg						0.0193419
	15441	C	T	141.553	p.Ser5059Leu				0.02425
	15449	G	A	184.448	p.Ala5062Thr				0.02675
	15472	G	A	33.4604	p.Gln5069Gln			0.0155
	15508	G	A	1305.87	p.Met5081Ile						0.068
	15514	A	G	166.966	p.Ile5083Met							0.02575
	15551	T	C	47.4841	p.Leu5096Leu					0.0170213
	15571	G	A	142.231	p.Leu5102Leu				0.02425
	15579	C	T	200.844	p.Thr5105Ile				0.0277427
	15598	G	A	225.502	p.Met5111Ile				0.029
	15628	T	G	87.9616	p.Ser5121Arg				0.0205205
	15751	G	C	679.111	p.Met5162Ile				0.048024
	15762	T	C	826.924	p.Val5166Ala				0.05325									0.0239234
	15795	T	C	69.1139	p.Phe5177Ser			0.019
	15810	C	T	795.387	p.Thr5182Ile						0.0524326
	15824	C	T	108.336	p.Leu5187Leu			0.0220055
	15834	A	G	78.3427	p.Asn5190Ser				0.0196771
	15920	T	C	35.7202	p.Cys5219Arg						0.01575
	15958	G	T	69.0969	p.Gly5231Gly				0.0190238
	15994	G	A	162.332	p.Met5243Ile			0.0255
	16034	A	G	517.913	p.Met5257Val			0.042

## Sheet: S
						Pt1BT1	Pt1BT2	Pt1N	Pt2B	Pt2N	Pt3B	Pt3N	Pt4B	Pt4N	Pt5B	Pt5N	Pt6B	Pt6N
						INMI1-B1	INMI1-B2	INMI1-N	INMI2-B	INMI2-N	INMI5-B	INMI5-N	INMI11-B	INMI11-N	PV-5314-B	PV-5314-N	LO-13075-B	LO-13075-N
Genome region	POS	REF	ALT	Phred-like score
S (nt pos 21563 to 25384)	21575	C	T	3017.04	p.Leu5Phe						0.111673			0.0178571
	21604	G	T	131.055	p.Gln14His							0.107345
	21685	A	G	486.266	p.Lys41Lys			0.04075
	21707	C	T	340.679	p.His49Tyr											0.0546164
	21731	C	T	2177.3	p.Pro57Ser				0.101243
	21737	T	C	34.4652	p.Phe59Leu						0.0156368
	21814	A	G	35.6269	p.Leu84Leu			0.0157539
	21816	C	T	42.0217	p.Pro85Leu			0.0165
	21892	A	G	42.4288	p.Leu110Leu						0.0165
	21932	A	G	91.0492	p.Thr124Ala			0.02075
	22004	A	G	1785.12	p.Asn148Asp				0.0344564
	22075	C	T	953.124	p.Val171Val			0.0572643
	22109	C	T	84.5856	p.Gln183*			0.0202551
	22123	A	G	160.401	p.Lys187Lys						0.0253387
	22170	T	C	72.7104	p.Ile203Thr					0.0193031
	22182	A	G	163.329	p.His207Arg							0.069869
	22213	T	G	81.6083	p.Pro217Pro						0.02003
	22234	A	G	78.19	p.Glu224Glu			0.01975
	22310	A	G	264.75	p.Thr250Ala						0.031
	22341	C	T	211.515	p.Ala260Val				0.0282571
	22438	A	G	78.3681	p.Ala292Ala						0.0197698
	22453	A	T	2214.34	p.Ser297Ser						0.0923655
	22664	C	T	101.253	p.Leu368Leu				0.0215
	22673	T	C	327.914	p.Ser371Pro						0.0340085
	22710	C	T	565.194	p.Ser383Phe				0.0542934
	22753	A	G	57.7391	p.Ala397Ala			0.018
	22787	C	T	334.517	p.Gln409*				0.0359833
	22898	G	T	206.931	p.Gly446Cys						0.0305229
	22898	G	A	206.931	p.Gly446Ser							0.01675
	23130	C	A	67.3793	p.Thr523Asn							0.0290135
	23147	A	G	101.177	p.Lys529Glu						0.0186023
	23191	C	T	73500.2	p.Phe543Phe												0.0152253
	23286	C	T	69.08	p.Ala575Val				0.019
	23294	G	T	49.8082	p.Asp578Tyr				0.01725
	23332	T	C	51.5831	p.Cys590Cys							0.0224647
	23352	T	C	33.4562	p.Val597Ala						0.0155
	23403	A	G	79955.8	p.Asp614Gly						0.987234	0.999675	1	0.998999	1	0.99925	1	1
	23435	C	T	63.3035	p.His625Tyr				0.0185
	23508	G	A	264.852	p.Cys649Tyr						0.0310078
	23525	C	T	1048.15	p.His655Tyr				0.0602651
	23531	A	G	101.245	p.Asn657Asp							0.0215
	23576	G	T	564.244	p.Ala672Ser				0.032842
	23587	G	A	134.411	p.Gln675Gln						0.02375
	23603	C	T	2988.27	p.Pro681Ser				0.11075
	23756	A	G	33.9225	p.Thr732Ala					0.0177404
	23757	C	G	204.636	p.Thr732Ser					0.0359477
	23780	A	G	473.797	p.Met740Val						0.04025
	23806	A	G	81.3793	p.Glu748Glu						0.020005
	23891	A	G	932.283	p.Asn777Asp						0.041519
	23980	A	G	187.179	p.Leu806Leu				0.0235616
	24037	A	C	33.6088	p.Lys825Asn			0.0155233
	24077	G	T	33703.5	p.Asp839Tyr										0.015112	0.568642
	24141	T	C	185.495	p.Val860Ala			0.0353357
	24217	T	C	30.3537	p.Gly885Gly				0.0165029
	24241	A	G	115.529	p.Ala893Ala						0.0225
	24359	A	G	569.324	p.Lys933Glu			0.044033
	24509	C	T	680.689	p.Arg983Cys			0.0478337
	24586	G	C	2036.91	p.Val1008Val				0.0882131
	24602	A	G	126.828	p.Arg1014Gly			0.0232616
	24621	C	T	31.5149	p.Ala1020Val				0.0152538
	24695	A	G	165.744	p.Lys1045Glu				0.0319716
	24702	A	G	563.633	p.Tyr1047Cys						0.0437719
	24775	A	C	94.9256	p.Gln1071His			0.0210315
	24798	C	T	46.2436	p.Pro1079Leu				0.0176668
	24858	G	A	149.813	p.Gly1099Asp					0.0262073
	24894	A	G	49.8252	p.Glu1111Gly				0.01725
	24899	C	T	193.193	p.Gln1113*						0.0272568
	24915	A	G	60.8776	p.Asp1118Gly					0.0190281
	24918	A	G	1112.83	p.Asn1119Ser			0.06225
	24947	G	C	623.874	p.Val1129Leu			0.046023
	24961	C	T	2353.23	p.Val1133Val						0.08348
	24979	T	A	167.22	p.Asp1139Glu						0.0257693
	25048	A	G	197.74	p.Pro1162Pro		0.0145985		0.0275069
	25065	A	G	31.4047	p.Asp1168Gly			0.0152576	0.01425
	25116	G	A	1248.16	p.Arg1185His						0.0663828
	25174	A	G	285.137	p.Gly1204Gly				0.032008
	25176	A	G	42.433	p.Lys1205Arg			0.0165
	25315	A	G	111.916	p.Gly1251Gly				0.02225
	25347	A	G	40.1896	p.Glu1262Gly				0.0173824
	25359	A	G	72.0827	p.Lys1266Arg				0.01925

## Sheet: Orf3a
						Pt1BT1	Pt1BT2	Pt1N	Pt2B	Pt2N	Pt3B	Pt3N	Pt4B	Pt4N	Pt5B	Pt5N	Pt6B	Pt6N
						INMI1-B1	INMI1-B2	INMI1-N	INMI2-B	INMI2-N	INMI5-B	INMI5-N	INMI11-B	INMI11-N	PV-5314-B	PV-5314-N	LO-13075-B	LO-13075-N
Genome Region	POS	REF	ALT	Phred-like score
ORF3a (nt pos 25393 to 26220)	25400	T	G	211.422	p.Leu3Trp						0.02825
	25427	C	T	33.541	p.Thr12Ile						0.0155078
	25495	A	G	171.241	p.Ile35Val			0.026
	25598	G	A	269.822	p.Trp69*			0.03125
	25625	A	G	631.016	p.His78Arg			0.0462963
	25744	A	G	395.479	p.Ile118Val				0.037
	25806	A	G	42.7426	p.Pro138Pro			0.0165372
	25836	C	T	658.049	p.Cys148Cys				0.0472618
	25874	A	G	57.7391	p.Asn161Ser			0.018
	25910	A	G	130.534	p.Asp173Gly				0.0235
	25934	A	G	308.266	p.Glu181Gly							0.0455927
	25937	A	G	87.7665	p.His182Arg				0.0205
	25984	A	G	215.739	p.Lys198Glu				0.028169
	25991	G	T	42.4288	p.Cys200Phe	0.0165
	26067	T	C	69.0884	p.Val225Val						0.019
	26144	G	T	79764.2	p.Gly251Val	0.998247	0.997868	0.993979	0.997245	1

## Sheet: E
						Pt1BT1	Pt1BT2	Pt1N	Pt2B	Pt2N	Pt3B	Pt3N	Pt4B	Pt4N	Pt5B	Pt5N	Pt6B	Pt6N
						INMI1-B1	INMI1-B2	INMI1-N	INMI2-B	INMI2-N	INMI5-B	INMI5-N	INMI11-B	INMI11-N	PV-5314-B	PV-5314-N	LO-13075-B	LO-13075-N
Genome Region	POS	REF	ALT	Phred-like score
E (nt pos 26245 to 26472)	26251	T	C	158.568	p.Ser3Pro			0.02525			0.0125031
	26257	G	T	132.54	p.Val5Phe						0.0237619
	26274	T	C	158.416	p.Gly10Gly				0.02525
	26378	A	G	47.3314	p.Asn45Ser	0.017
	26380	A	T	34.3115	p.Ile46Phe													0.0340136

## Sheet: M
						Pt1BT1	Pt1BT2	Pt1N	Pt2B	Pt2N	Pt3B	Pt3N	Pt4B	Pt4N	Pt5B	Pt5N	Pt6B	Pt6N
						INMI1-B1	INMI1-B2	INMI1-N	INMI2-B	INMI2-N	INMI5-B	INMI5-N	INMI11-B	INMI11-N	PV-5314-B	PV-5314-N	LO-13075-B	LO-13075-N
Genome Region	POS	REF	ALT	Phred-like score
M (nt pos 26523 to 27191)	26530	A	G	79549.9	p.Asp3Gly								0.997877	1
	26531	T	C	40.1218	p.Asp3Asp						0.0162541
	26582	G	A	296.972	p.Trp20*							0.0894454
	26606	C	T	104.782	p.Phe28Phe						0.0217554
	26681	C	T	5733.93	p.Phe53Phe	0.1685	0.879121	0.0462616
	26715	T	G	55.4404	p.Phe65Val						0.0149141
	26739	A	G	1204.01	p.Ile73Val						0.065
	26754	G	T	5678.81	p.Gly78Cys	0.166875	0.885057	0.042042
	26801	C	T	1518.69	p.Leu93Leu													0.0740926
	27088	G	A	66.1451	p.Gly189Asp					0.01875
	27103	C	T	52.2638	p.Ala194Val							0.0226244

## Sheet: N
						Pt1BT1	Pt1BT2	Pt1N	Pt2B	Pt2N	Pt3B	Pt3N	Pt4B	Pt4N	Pt5B	Pt5N	Pt6B	Pt6N
Genome Region	POS	REF	ALT	Phred-like score		INMI1-B1	INMI1-B2	INMI1-N	INMI2-B	INMI2-N	INMI5-B	INMI5-N	INMI11-B	INMI11-N	PV-5314-B	PV-5314-N	LO-13075-B	LO-13075-N
N (nt pos 28274 to 29533)	28447	A	G	254.978	p.Gln58Gln							0.0382653
	28460	G	T	32.8055	p.Asp63Tyr							0.0172191
	28539	G	A	62.0312	p.Arg89Lys						0.0185
	28707	A	G	44.8292	p.His145Arg			0.01675
	28853	T	C	31.4004	p.Ser194Pro						0.0152538
	29007	C	A	104	p.Thr245Asn								0.0818182	0.0357143
	29044	G	A	43.752	p.Lys257Lys									0.0197169
	29199	C	T	32.3371	p.Pro309Leu			0.0152091
	29244	T	C	42.8115	p.Val324Ala							0.0280374
	29283	T	C	55.0842	p.Ile337Thr						0.0177544
	29350	A	G	42.4373	p.Ala359Ala				0.0165
	29358	C	T	568.989	p.Thr362Ile						0.0436208
	29359	A	G	33.5664	p.Thr362Thr			0.0155155
	29406	A	T	345.824	p.Glu378Val							0.0570633
	29433	A	G	66.1578	p.Lys387Arg				0.01875
	29439	A	G	94.4421	p.Gln389Arg						0.0210053
	29450	A	G	344.755	p.Thr393Ala			0.0347848
	29486	A	G	395.887	p.Lys405Glu			0.0370278
	29490	A	G	88.7377	p.Gln406Arg				0.0240365
	29490	A	T	88.7377	p.Gln406Leu		0.0179856
	29517	A	G	134.47	p.Asp415Gly				0.0237559
